# Supplementary material for: Validity of Spatio-Temporal Gait Parameters in Healthy Young Adults Using a Motion-Sensor-Based Gait Analysis System (ORPHE ANALYTICS) during Walking and Running
Source: Sensors (Basel). 2022 Dec 28;23(1):331. doi: 10.3390/s23010331 (PMC9823871; doi:10.3390/s23010331)
Supplement: Supplementary file 1 [file sensors-23-00331-s001.zip]

Archive with 1 entries (1 files):
- sensors-2025484-supplementary.pdf
